# Supplementary material for: Diversity of Phototrophic Genes Suggests Multiple Bacteria May Be Able to Exploit Sunlight in Exposed Soils from the Sør Rondane Mountains, East Antarctica
Source: Front Microbiol. 2016 Dec 19;7:2026. doi: 10.3389/fmicb.2016.02026 (PMC5165242; doi:10.3389/fmicb.2016.02026)
Supplement: Supplementary file 2 [file Table1.XLSX]

## Sheet: pufM
OPU	Number of sequences				Total no. of sequences	Percentage of sequences	Visual cluster/Neighbour
	KP2	KP15	KP43	KP53
C0	0	1	0	0	1	1.47288e-06	Seperate UT
C1	162756	203262	52928	124980	543926	0.80114	Roseobacter
C2	22963	25756	18883	14074	81676	0.120299	Loktanella
C3	726	946	236	587	2495	0.00367485	Roseobacter
C4	0	13	0	0	13	1.91475e-05	Roseiflexus castenholzii
C5	8	769	413	7	1197	0.00176304	pufM UT 2
C6	26	65	10150	170	10411	0.0153342	pufM UT 5
C7	3	5	2	6	16	2.35661e-05	Roseobacter
C8	281	324	244	161	1010	0.00148761	Loktanella
C9	50	4769	5	3	4827	0.00710961	Bradyrhizobium sp. S23321
C10	660	894	212	503	2269	0.00334197	Roseobacter
C11	26	2353	4	1	2384	0.00351136	Roseiflexus castenholzii
C12	3	127	645	175	950	0.00139924	Skermanella
C13	0	1	4	1	6	8.83731e-06	Skermanella
C14	7	15	446	117	585	0.000861637	Porphyrobacter cryptus
C15	147	197	38	109	491	0.000723186	Roseobacter
C16	573	656	179	379	1787	0.00263204	Roseobacter
C17	19	27	21	12	79	0.000116358	Loktanella
C18	60	78	49	35	222	0.00032698	Loktanella
C19	18	134	1748	9	1909	0.00281174	Skermanella
C20	6	23	4180	10	4219	0.0062141	Haliea rubra
C21	42	76	19	44	181	0.000266592	Roseobacter
C22	3	2	1	2	8	1.17831e-05	Roseobacter
C23	0	1	50	3	54	7.95357e-05	Skermanella
C24	23	172	34	107	336	0.000494889	Seperate UT
C25	3	126	0	0	129	0.000190002	Roseiflexus castenholzii
C26	33	68	1370	79	1550	0.00228297	Skermanella
C27	47	48	33	19	147	0.000216514	Loktanella
C28	0	1	0	0	1	1.47288e-06	Bradyrhizobium sp. S23321
C29	0	1	99	1	101	0.000148761	pufM UT 5
C30	2	176	97	0	275	0.000405043	Methylocystis
C31	162	445	13	0	620	0.000913188	pufM UT 3
C32	82	98	328	15	523	0.000770318	Skermanella
C33	38	23	31	22	114	0.000167909	Loktanella
C34	65	88	17	45	215	0.00031667	Roseobacter
C35	15	19	4	15	53	7.80629e-05	Roseobacter
C36	4	6	6	3	19	2.79848e-05	Loktanella
C37	10	30	14	24	78	0.000114885	Roseobacter
C38	1	0	28	1	30	4.41865e-05	pufM UT 5
C39	39	258	82	133	512	0.000754117	Roseobacter
C40	84	110	29	61	284	0.000418299	Roseobacter
C41	97	98	61	45	301	0.000443338	Loktanella
C42	0	17	448	9	474	0.000698147	Methylobacterium
C43	3	4	56	0	63	9.27917e-05	Ideonella
C44	45	56	48	40	189	0.000278375	Seperate UT
C45	205	0	0	0	205	0.000301941	Salinarimonas rosea
C46	0	4	0	0	4	5.89154e-06	Haliea rubra
C47	5	10	3	5	23	3.38763e-05	Roseobacter
C48	5	7	0	7	19	2.79848e-05	Roseobacter
C49	101	110	28	70	309	0.000455121	Roseobacter
C50	7	7	4	3	21	3.09306e-05	Loktanella
C51	19	13	4	3	39	5.74425e-05	Loktanella
C52	20	0	83	1	104	0.00015318	Belnapia
C53	0	0	10	0	10	1.47288e-05	Haliea rubra
C54	63	4	3	0	70	0.000103102	Hyphomicrobium
C55	0	0	8	1	9	1.3256e-05	Skermanella
C56	3	3	2	4	12	1.76746e-05	Roseobacter
C57	11	15	3	8	37	5.44967e-05	Roseobacter
C58	0	2	0	0	2	2.94577e-06	Roseicitreum antarcticum
C59	27	27	4	16	74	0.000108993	Roseobacter
C60	7	8	0	3	18	2.65119e-05	Roseobacter
C61	3	0	0	0	3	4.41865e-06	Salinarimonas rosea
C62	0	0	12	1	13	1.91475e-05	Loktanella
C63	0	1	11	1	13	1.91475e-05	pufM UT 5
C64	44	3	0	1	48	7.06984e-05	Methylobacterium
C65	14	16	14	6	50	7.36442e-05	Loktanella
C66	135	196	39	116	486	0.000715822	Roseobacter
C67	10	10	9	10	39	5.74425e-05	Roseobacter
C68	0	0	122	4	126	0.000185583	pufM UT 5
C69	0	0	0	1	1	1.47288e-06	Roseobacter
C70	0	14	0	0	14	2.06204e-05	Roseobacter
C71	7	8	13	3	31	4.56594e-05	Loktanella
C72	0	4	0	1	5	7.36442e-06	Loktanella
C73	4	5	4	3	16	2.35661e-05	Loktanella
C74	0	0	10	0	10	1.47288e-05	pufM UT 5
C75	8	7	2	3	20	2.94577e-05	Roseobacter
C76	0	15	0	1	16	2.35661e-05	Roseobacter
C77	12	19	3	18	52	7.659e-05	Roseobacter
C78	10	8	1	3	22	3.24035e-05	Roseobacter
C79	4	3	1	1	9	1.3256e-05	Roseobacter
C80	0	0	15	0	15	2.20933e-05	Haliea rubra
C81	5	12	0	6	23	3.38763e-05	Roseobacter
C82	1	2	2	3	8	1.17831e-05	Roseobacter
C83	2	46	250	8	306	0.000450703	Skermanella
C84	0	2	3	0	5	7.36442e-06	Skermanella
C85	9	62	3	0	74	0.000108993	Skermanella
C86	5	6	3	5	19	2.79848e-05	Roseobacter
C87	0	0	0	17	17	2.5039e-05	Belnapia
C88	64	0	0	0	64	9.42646e-05	Porphyrobacter cryptus
C89	2	7	3	2	14	2.06204e-05	Loktanella
C90	1	9	7	0	17	2.5039e-05	pufM UT 3
C91	1	4	2	1	8	1.17831e-05	Roseobacter
C92	0	0	51	3	54	7.95357e-05	Haliea rubra
C93	0	0	73	0	73	0.000107521	Skermanella
C94	18	74	14	39	145	0.000213568	Roseicitreum antarcticum
C95	0	24	1	0	25	3.68221e-05	Roseiflexus castenholzii
C96	3	4	3	2	12	1.76746e-05	Loktanella
C97	3	8	4	8	23	3.38763e-05	Roseobacter
C98	5	6	2	5	18	2.65119e-05	Roseobacter
C99	0	1	3	2	6	8.83731e-06	Loktanella
C100	10	15	0	10	35	5.15509e-05	Roseicitreum antarcticum
C101	0	0	17	0	17	2.5039e-05	Haliea rubra
C102	19	17	13	10	59	8.69002e-05	Roseobacter
C103	0	15	0	0	15	2.20933e-05	Seperate UT
C104	4	0	0	2	6	8.83731e-06	Roseobacter
C105	2	7	3	6	18	2.65119e-05	Roseobacter
C106	0	1	0	0	1	1.47288e-06	Loktanella
C107	2	15	0	0	17	2.5039e-05	Sphingomonadales
C108	22	16	0	0	38	5.59696e-05	Salinarimonas rosea
C109	0	0	64	8	72	0.000106048	Skermanella
C110	3	3	2	0	8	1.17831e-05	Loktanella
C111	0	0	0	1	1	1.47288e-06	Belnapia
C112	7	11	1	8	27	3.97679e-05	Roseobacter
C113	56	8	0	0	64	9.42646e-05	pufM UT 4
C114	3	2	0	3	8	1.17831e-05	Loktanella
C115	3	4	3	5	15	2.20933e-05	Roseobacter
C116	0	0	30	0	30	4.41865e-05	pufM UT 5
C117	1	1	0	0	2	2.94577e-06	Salinarimonas rosea
C118	2	10	14	3	29	4.27136e-05	Roseobacter
C119	9	20	3	9	41	6.03883e-05	Roseobacter
C120	0	0	40	0	40	5.89154e-05	Loktanella
C121	0	5	0	0	5	7.36442e-06	Methyloversatilis
C122	6	10	3	10	29	4.27136e-05	Roseobacter
C123	4	0	1	1	6	8.83731e-06	Loktanella
C124	1	0	1	0	2	2.94577e-06	Loktanella
C125	58	63	53	35	209	0.000307833	Loktanella
C126	0	2	0	0	2	2.94577e-06	Loktanella
C127	3	10	3	7	23	3.38763e-05	Roseobacter
C128	5	4	2	3	14	2.06204e-05	Roseobacter
C129	3	4	2	6	15	2.20933e-05	Roseobacter
C130	2	9	2	2	15	2.20933e-05	Roseobacter
C131	6	6	3	2	17	2.5039e-05	Roseobacter
C132	2	3	3	1	9	1.3256e-05	Roseobacter
C133	0	1	0	0	1	1.47288e-06	Roseiflexus castenholzii
C134	1	0	7	0	8	1.17831e-05	Sphingomonadales
C135	3	6	1	4	14	2.06204e-05	Roseobacter
C136	43	3	3	0	49	7.21713e-05	Salinarimonas rosea
C137	2	5	3	4	14	2.06204e-05	Loktanella
C138	3	5	1	2	11	1.62017e-05	Roseobacter
C139	1	1	1	1	4	5.89154e-06	Loktanella
C140	9	11	9	4	33	4.86052e-05	Loktanella
C141	5	10	2	11	28	4.12408e-05	Roseobacter
C142	9	10	2	5	26	3.8295e-05	Roseobacter
C143	9	4	4	4	21	3.09306e-05	Loktanella
C144	6	3	3	1	13	1.91475e-05	Loktanella
C145	70	80	22	54	226	0.000332872	Roseobacter
C146	4	2	4	4	14	2.06204e-05	Roseobacter
C147	0	0	9	0	9	1.3256e-05	Skermanella
C148	6	8	1	4	19	2.79848e-05	Roseobacter
C149	11	15	1	8	35	5.15509e-05	Roseobacter
C150	0	15	0	0	15	2.20933e-05	Bradyrhizobium sp. S23321
C151	0	1	0	0	1	1.47288e-06	Seperate UT
C152	9	10	1	1	21	3.09306e-05	Roseobacter
C153	7	8	0	2	17	2.5039e-05	Roseobacter
C154	13	15	1	3	32	4.71323e-05	Roseobacter
C155	3	13	2	5	23	3.38763e-05	Roseobacter
C156	5	2	8	4	19	2.79848e-05	Loktanella
C157	1	6	5	1	13	1.91475e-05	Loktanella
C158	9	2	1	0	12	1.76746e-05	Loktanella
C159	4	7	4	1	16	2.35661e-05	Loktanella
C160	1	0	2	0	3	4.41865e-06	Loktanella
C161	2	3	5	1	11	1.62017e-05	Loktanella
C162	0	1	2	0	3	4.41865e-06	pufM UT 5
C163	8	4	1	3	16	2.35661e-05	Roseobacter
C164	0	1	0	0	1	1.47288e-06	Roseiflexus castenholzii
C165	0	3	15	0	18	2.65119e-05	Skermanella
C166	0	5	0	0	5	7.36442e-06	Sphingomonadales
C167	1	2	1	0	4	5.89154e-06	Skermanella
C168	0	1	20	0	21	3.09306e-05	Roseobacter
C169	1	1	2	0	4	5.89154e-06	Loktanella
C170	5	5	2	4	16	2.35661e-05	Roseobacter
C171	0	1	0	0	1	1.47288e-06	Roseobacter
C172	0	8	0	0	8	1.17831e-05	Bradyrhizobium sp. S23321
C173	27	40	30	24	121	0.000178219	Loktanella
C174	3	3	2	1	9	1.3256e-05	Loktanella
C175	2	3	0	3	8	1.17831e-05	Roseobacter
C176	1	0	1	2	4	5.89154e-06	Loktanella
C177	2	1	2	1	6	8.83731e-06	Loktanella
C178	3	13	1	6	23	3.38763e-05	Roseobacter
C179	2	1	0	0	3	4.41865e-06	Loktanella
C180	4	5	3	2	14	2.06204e-05	Loktanella
C181	0	25	0	0	25	3.68221e-05	Skermanella
C182	4	5	2	1	12	1.76746e-05	Roseobacter
C183	82	117	30	45	274	0.00040357	Roseobacter
C184	8	10	5	11	34	5.00781e-05	Roseobacter
C185	0	2	0	2	4	5.89154e-06	Roseobacter
C186	4	3	1	2	10	1.47288e-05	Loktanella
C187	4	4	2	1	11	1.62017e-05	Roseobacter
C188	11	0	1	0	12	1.76746e-05	Porphyrobacter cryptus
C189	3	4	6	2	15	2.20933e-05	Loktanella
C190	8	7	1	4	20	2.94577e-05	Roseobacter
C191	4	4	0	6	14	2.06204e-05	Roseobacter
C192	0	0	0	2	2	2.94577e-06	Skermanella
C193	1	0	5	2	8	1.17831e-05	Loktanella
C194	3	2	1	7	13	1.91475e-05	Roseobacter
C195	0	5	0	0	5	7.36442e-06	Roseiflexus castenholzii
C196	0	4	1	1	6	8.83731e-06	Loktanella
C197	3	4	1	0	8	1.17831e-05	Loktanella
C198	3	6	0	4	13	1.91475e-05	Roseobacter
C199	0	2	2	0	4	5.89154e-06	pufM UT 2
C200	0	0	1	0	1	1.47288e-06	Loktanella
C201	0	1	2	0	3	4.41865e-06	Skermanella
C202	5	6	3	5	19	2.79848e-05	Roseobacter
C203	6	4	0	5	15	2.20933e-05	Loktanella
C204	3	8	0	3	14	2.06204e-05	Roseobacter
C205	0	0	1	0	1	1.47288e-06	Skermanella
C206	0	0	1	0	1	1.47288e-06	Loktanella
C207	0	1	2	0	3	4.41865e-06	pufM UT 2
C208	0	0	3	4	7	1.03102e-05	Belnapia
C209	3	1	3	2	9	1.3256e-05	Loktanella
C210	0	0	1	0	1	1.47288e-06	Methylobacterium
C211	0	27	0	0	27	3.97679e-05	Rhodovulum sulfidophilum
C212	4	6	1	3	14	2.06204e-05	Roseobacter
C213	0	0	0	1	1	1.47288e-06	Roseobacter
C214	2	2	2	1	7	1.03102e-05	Roseobacter
C215	4	4	1	2	11	1.62017e-05	Roseobacter
C216	1	6	0	2	9	1.3256e-05	pufM UT 5
C217	0	15	0	0	15	2.20933e-05	Bradyrhizobium sp. S23321
C218	1	7	1	0	9	1.3256e-05	Loktanella
C219	37	54	40	35	166	0.000244499	Loktanella
C220	0	4	0	0	4	5.89154e-06	Roseobacter
C221	2	4	1	4	11	1.62017e-05	Loktanella
C222	0	3	0	0	3	4.41865e-06	Bradyrhizobium sp. S23321
C223	7	2	0	1	10	1.47288e-05	Loktanella
C224	0	0	13	0	13	1.91475e-05	Acidisphaera rubrifaciens
C225	4	6	4	5	19	2.79848e-05	Roseobacter
C226	0	0	28	7	35	5.15509e-05	Skermanella
C227	4	5	1	2	12	1.76746e-05	Roseobacter
C228	0	0	1	0	1	1.47288e-06	Skermanella
C229	0	3	6	2	11	1.62017e-05	Skermanella
C230	5	5	1	8	19	2.79848e-05	Roseobacter
C231	1	5	5	2	13	1.91475e-05	Loktanella
C232	4	3	0	2	9	1.3256e-05	Loktanella
C233	10	14	1	3	28	4.12408e-05	Loktanella
C234	0	1	4	0	5	7.36442e-06	Skermanella
C235	6	5	1	1	13	1.91475e-05	Roseobacter
C236	4	6	3	3	16	2.35661e-05	Roseobacter
C237	0	1	0	1	2	2.94577e-06	Rhodovulum sulfidophilum
C238	3	3	4	1	11	1.62017e-05	Loktanella
C239	15	13	0	0	28	4.12408e-05	Rhodospirillum centenum
C240	1	0	0	0	1	1.47288e-06	Roseobacter
C241	0	0	6	0	6	8.83731e-06	Skermanella
C242	0	5	0	0	5	7.36442e-06	Roseobacter
C243	1	4	1	0	6	8.83731e-06	Seperate UT
C244	6	4	1	6	17	2.5039e-05	Roseobacter
C245	2	1	4	1	8	1.17831e-05	Loktanella
C246	0	0	5	0	5	7.36442e-06	Haliea rubra
C247	1	3	3	7	14	2.06204e-05	Loktanella
C248	0	1	0	5	6	8.83731e-06	Roseobacter
C249	1	1	2	1	5	7.36442e-06	Roseobacter
C250	0	0	2	0	2	2.94577e-06	Skermanella
C251	0	0	3	0	3	4.41865e-06	Loktanella
C252	2	4	10	3	19	2.79848e-05	Loktanella
C253	5	7	0	3	15	2.20933e-05	Roseobacter
C254	3	12	0	0	15	2.20933e-05	Sphingomonadales
C255	4	2	3	3	12	1.76746e-05	Roseobacter
C256	2	5	0	3	10	1.47288e-05	Roseobacter
C257	2	3	3	1	9	1.3256e-05	Roseobacter
C258	0	2	0	4	6	8.83731e-06	Roseobacter
C259	1	0	0	1	2	2.94577e-06	Loktanella
C260	2	2	0	4	8	1.17831e-05	Loktanella
C261	0	1	0	0	1	1.47288e-06	Roseobacter
C262	1	0	0	0	1	1.47288e-06	Loktanella
C263	0	0	1	0	1	1.47288e-06	Methylobacterium
C264	0	1	0	2	3	4.41865e-06	Skermanella
C265	4	8	2	3	17	2.5039e-05	Roseobacter
C266	2	7	2	5	16	2.35661e-05	Roseobacter
C267	2	5	1	2	10	1.47288e-05	Roseobacter
C268	2	6	1	1	10	1.47288e-05	Roseobacter
C269	1	15	0	0	16	2.35661e-05	Seperate UT
C270	4	6	1	6	17	2.5039e-05	Roseobacter
C271	0	0	18	0	18	2.65119e-05	pufM UT 5
C272	0	2	0	1	3	4.41865e-06	Roseobacter
C273	1	2	3	3	9	1.3256e-05	Loktanella
C274	0	11	0	0	11	1.62017e-05	Bradyrhizobium sp. S23321
C275	0	1	0	0	1	1.47288e-06	Roseiflexus castenholzii
C276	0	3	0	0	3	4.41865e-06	Bradyrhizobium sp. S23321
C277	0	0	0	1	1	1.47288e-06	Roseobacter
C278	0	5	3	1	9	1.3256e-05	Loktanella
C279	0	0	4	0	4	5.89154e-06	Skermanella
C280	1	0	1	2	4	5.89154e-06	Loktanella
C281	0	0	1	0	1	1.47288e-06	Haliea rubra
C282	3	5	1	0	9	1.3256e-05	Loktanella
C283	6	5	1	5	17	2.5039e-05	Roseobacter
C284	1	2	2	0	5	7.36442e-06	Loktanella
C285	4	2	0	0	6	8.83731e-06	Salinarimonas rosea
C286	6	10	1	5	22	3.24035e-05	Roseobacter
C287	40	52	22	30	144	0.000212095	Roseobacter
C288	1	0	1	2	4	5.89154e-06	Roseobacter
C289	3	2	4	3	12	1.76746e-05	Loktanella
C290	2	0	1	1	4	5.89154e-06	Roseobacter
C291	0	4	0	3	7	1.03102e-05	Roseobacter
C292	0	2	0	0	2	2.94577e-06	Afifella
C293	0	1	0	0	1	1.47288e-06	Sphingomonas
C294	4	6	1	7	18	2.65119e-05	Roseobacter
C295	12	11	8	5	36	5.30238e-05	Loktanella
C296	0	3	0	0	3	4.41865e-06	Sphingomonadales
C297	0	0	0	1	1	1.47288e-06	Roseobacter
C298	0	2	0	2	4	5.89154e-06	Roseobacter
C299	3	4	0	0	7	1.03102e-05	Roseobacter
C300	3	4	2	1	10	1.47288e-05	Roseobacter
C301	1	1	1	2	5	7.36442e-06	Roseobacter
C302	0	0	1	0	1	1.47288e-06	Skermanella
C303	4	0	3	2	9	1.3256e-05	Loktanella
C304	3	5	2	3	13	1.91475e-05	Loktanella
C305	4	4	0	3	11	1.62017e-05	Roseobacter
C306	4	6	1	7	18	2.65119e-05	Roseobacter
C307	6	8	2	2	18	2.65119e-05	Roseobacter
C308	0	0	2	1	3	4.41865e-06	Skermanella
C309	4	10	2	3	19	2.79848e-05	Roseobacter
C310	31	34	22	21	108	0.000159071	Loktanella
C311	2	7	0	5	14	2.06204e-05	Roseobacter
C312	1	0	0	0	1	1.47288e-06	Loktanella
C313	0	5	0	3	8	1.17831e-05	Roseobacter
C314	6	4	2	1	13	1.91475e-05	Roseobacter
C315	0	1	0	0	1	1.47288e-06	pufM UT 3
C316	4	7	2	5	18	2.65119e-05	Roseobacter
C317	1	3	7	3	14	2.06204e-05	Loktanella
C318	1	1	0	0	2	2.94577e-06	Loktanella
C319	0	10	0	0	10	1.47288e-05	Skermanella
C320	0	2	0	0	2	2.94577e-06	Roseobacter
C321	0	0	4	0	4	5.89154e-06	pufM UT 5
C322	0	2	1	0	3	4.41865e-06	Loktanella
C323	3	0	3	1	7	1.03102e-05	Loktanella
C324	4	11	4	6	25	3.68221e-05	Roseobacter
C325	3	1	2	2	8	1.17831e-05	Roseobacter
C326	0	0	1	0	1	1.47288e-06	Loktanella
C327	3	7	3	1	14	2.06204e-05	Roseobacter
C328	5	0	0	0	5	7.36442e-06	Salinarimonas rosea
C329	4	0	0	0	4	5.89154e-06	Loktanella
C330	0	0	5	1	6	8.83731e-06	pufM UT 5
C331	3	6	2	3	14	2.06204e-05	Roseobacter
C332	3	0	2	1	6	8.83731e-06	Loktanella
C333	0	1	0	0	1	1.47288e-06	Skermanella
C334	0	0	1	0	1	1.47288e-06	Skermanella
C335	2	4	3	1	10	1.47288e-05	Roseobacter
C336	1	5	2	0	8	1.17831e-05	Loktanella
C337	7	8	1	3	19	2.79848e-05	Roseobacter
C338	3	3	2	4	12	1.76746e-05	Roseobacter
C339	1	2	0	1	4	5.89154e-06	Roseobacter
C340	0	0	0	1	1	1.47288e-06	Roseobacter
C341	0	0	0	1	1	1.47288e-06	Roseobacter
C342	0	0	2	1	3	4.41865e-06	Loktanella
C343	0	0	1	0	1	1.47288e-06	Salinarimonas rosea
C344	0	2	1	2	5	7.36442e-06	Roseobacter
C345	2	6	1	1	10	1.47288e-05	Roseobacter
C346	7	4	0	7	18	2.65119e-05	Roseobacter
C347	6	7	4	3	20	2.94577e-05	Roseobacter
C348	2	0	0	0	2	2.94577e-06	Salinarimonas rosea
C349	0	5	2	0	7	1.03102e-05	Sphingomonadales
C350	3	5	0	3	11	1.62017e-05	Loktanella
C351	0	4	0	0	4	5.89154e-06	Rhodospirillum centenum
C352	1	0	0	1	2	2.94577e-06	Roseobacter
C353	0	2	1	0	3	4.41865e-06	Roseiflexus castenholzii
C354	0	0	3	0	3	4.41865e-06	Porphyrobacter cryptus
C355	8	5	2	5	20	2.94577e-05	Roseobacter
C356	0	0	9	0	9	1.3256e-05	Skermanella
C357	7	6	1	5	19	2.79848e-05	Roseobacter
C358	3	9	0	4	16	2.35661e-05	Roseobacter
C359	5	5	1	2	13	1.91475e-05	Roseobacter
C360	1	0	0	2	3	4.41865e-06	Roseobacter
C361	4	6	1	0	11	1.62017e-05	Roseobacter
C362	3	0	1	0	4	5.89154e-06	Skermanella
C363	0	1	0	0	1	1.47288e-06	Roseobacter
C364	0	0	1	0	1	1.47288e-06	pufM UT 5
C365	3	3	0	1	7	1.03102e-05	Roseobacter
C366	2	5	3	3	13	1.91475e-05	Loktanella
C367	4	5	1	2	12	1.76746e-05	Roseobacter
C368	3	1	3	2	9	1.3256e-05	Loktanella
C369	3	12	0	2	17	2.5039e-05	Roseobacter
C370	3	4	4	3	14	2.06204e-05	Loktanella
C371	2	0	1	1	4	5.89154e-06	Loktanella
C372	0	0	1	0	1	1.47288e-06	pufM UT 2
C373	2	7	2	2	13	1.91475e-05	Roseobacter
C374	4	2	1	2	9	1.3256e-05	Loktanella
C375	0	2	2	0	4	5.89154e-06	Loktanella
C376	3	6	0	4	13	1.91475e-05	Roseobacter
C377	0	1	2	0	3	4.41865e-06	Loktanella
C378	5	9	1	6	21	3.09306e-05	Roseobacter
C379	2	0	1	0	3	4.41865e-06	Loktanella
C380	0	0	0	1	1	1.47288e-06	Roseobacter
C381	5	3	2	1	11	1.62017e-05	Loktanella
C382	2	6	0	0	8	1.17831e-05	Loktanella
C383	1	2	1	2	6	8.83731e-06	Loktanella
C384	0	0	1	2	3	4.41865e-06	Loktanella
C385	3	4	2	0	9	1.3256e-05	Roseobacter
C386	0	4	0	0	4	5.89154e-06	Bradyrhizobium sp. S23321
C387	5	7	3	2	17	2.5039e-05	Loktanella
C388	3	3	2	1	9	1.3256e-05	Loktanella
C389	2	1	0	0	3	4.41865e-06	Seperate UT
C390	6	9	5	0	20	2.94577e-05	Roseobacter
C391	3	0	1	0	4	5.89154e-06	Loktanella
C392	0	0	1	0	1	1.47288e-06	pufM UT 5
C393	1	1	0	2	4	5.89154e-06	Roseobacter
C394	4	4	1	1	10	1.47288e-05	Roseobacter
C395	1	1	2	8	12	1.76746e-05	Roseobacter
C396	4	3	1	1	9	1.3256e-05	Roseobacter
C397	0	0	0	1	1	1.47288e-06	Roseobacter
C398	1	0	1	1	3	4.41865e-06	Loktanella
C399	2	2	3	4	11	1.62017e-05	Loktanella
C400	1	2	0	0	3	4.41865e-06	Roseobacter
C401	3	3	0	1	7	1.03102e-05	Loktanella
C402	0	2	1	0	3	4.41865e-06	Loktanella
C403	3	4	0	2	9	1.3256e-05	Roseobacter
C404	3	2	0	2	7	1.03102e-05	Loktanella
C405	1	3	0	0	4	5.89154e-06	pufM UT 3
C406	0	1	6	0	7	1.03102e-05	Loktanella
C407	30	35	28	16	109	0.000160544	Loktanella
C408	1	0	0	1	2	2.94577e-06	Loktanella
C409	2	1	1	2	6	8.83731e-06	Loktanella
C410	3	2	1	1	7	1.03102e-05	Roseobacter
C411	2	4	1	2	9	1.3256e-05	Loktanella
C412	1	2	0	0	3	4.41865e-06	Loktanella
C413	0	1	0	0	1	1.47288e-06	Roseobacter
C414	0	1	0	0	1	1.47288e-06	Skermanella
C415	2	3	0	2	7	1.03102e-05	Roseobacter
C416	0	1	0	0	1	1.47288e-06	Loktanella
C417	1	1	2	1	5	7.36442e-06	Roseobacter
C418	2	3	0	1	6	8.83731e-06	Roseobacter
C419	0	1	0	0	1	1.47288e-06	Seperate UT
C420	0	0	1	1	2	2.94577e-06	Loktanella
C421	3	5	2	1	11	1.62017e-05	Roseobacter
C422	0	4	1	1	6	8.83731e-06	Loktanella
C423	2	4	3	0	9	1.3256e-05	Loktanella
C424	2	0	1	2	5	7.36442e-06	Loktanella
C425	1	3	3	2	9	1.3256e-05	Loktanella
C426	0	1	1	0	2	2.94577e-06	Loktanella
C427	0	0	1	0	1	1.47288e-06	Loktanella
C428	0	2	1	0	3	4.41865e-06	Loktanella
C429	0	0	1	0	1	1.47288e-06	Skermanella
C430	0	1	1	0	2	2.94577e-06	Skermanella
C431	0	2	3	1	6	8.83731e-06	Loktanella
C432	1	4	4	2	11	1.62017e-05	Loktanella
C433	4	5	3	2	14	2.06204e-05	Loktanella
C434	0	1	3	1	5	7.36442e-06	Loktanella
C435	2	1	1	1	5	7.36442e-06	Loktanella
C436	0	6	0	0	6	8.83731e-06	Bradyrhizobium sp. S23321
C437	3	5	1	1	10	1.47288e-05	Roseobacter
C438	0	2	0	0	2	2.94577e-06	Roseobacter
C439	2	1	0	1	4	5.89154e-06	Loktanella
C440	1	2	1	2	6	8.83731e-06	Roseobacter
C441	0	2	0	0	2	2.94577e-06	Roseobacter
C442	3	4	1	1	9	1.3256e-05	Roseobacter
C443	1	1	0	3	5	7.36442e-06	Roseobacter
C444	1	3	1	1	6	8.83731e-06	Loktanella
C445	1	1	0	0	2	2.94577e-06	Rhodovulum sulfidophilum
C446	1	1	0	0	2	2.94577e-06	Roseobacter
C447	2	0	0	0	2	2.94577e-06	Rhodopseudomonas
C448	0	30	0	0	30	4.41865e-05	Bradyrhizobium sp. S23321
C449	2	10	1	2	15	2.20933e-05	Roseobacter
C450	0	5	0	0	5	7.36442e-06	Seperate UT
C451	3	1	0	4	8	1.17831e-05	Roseobacter
C452	0	0	1	0	1	1.47288e-06	Skermanella
C453	5	6	0	5	16	2.35661e-05	Roseobacter
C454	0	4	0	0	4	5.89154e-06	Sphingomonadales
C455	0	2	1	0	3	4.41865e-06	Roseobacter
C456	0	2	0	0	2	2.94577e-06	Roseiflexus castenholzii
C457	1	2	2	1	6	8.83731e-06	Loktanella
C458	0	0	5	0	5	7.36442e-06	Skermanella
C459	1	5	3	0	9	1.3256e-05	Roseobacter
C460	0	1	2	2	5	7.36442e-06	Loktanella
C461	2	4	0	0	6	8.83731e-06	Loktanella
C462	1	0	0	0	1	1.47288e-06	Roseobacter
C463	0	0	1	0	1	1.47288e-06	Skermanella
C464	0	1	3	0	4	5.89154e-06	Roseobacter
C465	0	5	0	0	5	7.36442e-06	Separate (Methylibium)
C466	0	5	0	1	6	8.83731e-06	Roseobacter
C467	2	3	0	3	8	1.17831e-05	Roseobacter
C468	0	2	0	2	4	5.89154e-06	Roseobacter
C469	0	0	1	0	1	1.47288e-06	pufM UT 5
C470	2	5	1	2	10	1.47288e-05	Loktanella
C471	0	2	0	0	2	2.94577e-06	Rhodovulum sulfidophilum
C472	0	6	0	0	6	8.83731e-06	pufM UT 5
C473	0	0	1	0	1	1.47288e-06	Roseobacter
C474	4	3	0	1	8	1.17831e-05	Loktanella
C475	3	0	0	0	3	4.41865e-06	Loktanella
C476	3	0	0	1	4	5.89154e-06	Roseobacter
C477	1	2	0	1	4	5.89154e-06	Loktanella
C478	4	2	1	0	7	1.03102e-05	Loktanella
C479	0	0	2	0	2	2.94577e-06	Porphyrobacter cryptus
C480	0	4	1	0	5	7.36442e-06	Loktanella
C481	2	3	1	4	10	1.47288e-05	Roseobacter
C482	0	1	0	0	1	1.47288e-06	Loktanella
C483	2	2	0	1	5	7.36442e-06	Roseobacter
C484	2	1	0	0	3	4.41865e-06	Roseobacter
C485	4	4	0	0	8	1.17831e-05	Roseobacter
C486	1	0	0	0	1	1.47288e-06	Salinarimonas rosea
C487	2	2	1	2	7	1.03102e-05	Roseobacter
C488	0	4	3	2	9	1.3256e-05	Roseobacter
C489	0	0	1	0	1	1.47288e-06	Skermanella
C490	2	2	0	2	6	8.83731e-06	Roseobacter
C491	0	0	2	0	2	2.94577e-06	Seperate UT
C492	0	0	2	0	2	2.94577e-06	Sphingomonadales
C493	2	2	1	2	7	1.03102e-05	Roseobacter
C494	0	0	1	0	1	1.47288e-06	Haliea rubra
C495	2	3	0	0	5	7.36442e-06	Roseobacter
C496	0	0	1	0	1	1.47288e-06	pufM UT 1
C497	2	1	0	0	3	4.41865e-06	Roseobacter
C498	3	0	0	0	3	4.41865e-06	Brevundimonas
C499	0	1	1	0	2	2.94577e-06	Roseobacter
C500	2	1	1	3	7	1.03102e-05	Loktanella
C501	1	2	0	0	3	4.41865e-06	Roseobacter
C502	0	3	2	0	5	7.36442e-06	Separate (Methylibium)
C503	0	1	0	1	2	2.94577e-06	Roseobacter
C504	4	0	1	4	9	1.3256e-05	Roseobacter
C505	0	1	0	0	1	1.47288e-06	Roseobacter
C506	3	6	0	6	15	2.20933e-05	Roseobacter
C507	1	3	1	1	6	8.83731e-06	Roseobacter
C508	2	4	0	1	7	1.03102e-05	Loktanella
C509	1	2	0	2	5	7.36442e-06	Roseobacter
C510	5	3	3	2	13	1.91475e-05	Loktanella
C511	0	1	0	0	1	1.47288e-06	Loktanella
C512	5	1	0	3	9	1.3256e-05	Roseobacter
C513	0	0	0	5	5	7.36442e-06	Skermanella
C514	0	1	0	0	1	1.47288e-06	Loktanella
C515	1	2	0	2	5	7.36442e-06	Roseobacter
C516	1	0	0	1	2	2.94577e-06	Roseobacter
C517	0	0	1	0	1	1.47288e-06	Roseobacter
C518	1	3	1	1	6	8.83731e-06	Roseobacter
C519	1	4	0	3	8	1.17831e-05	Roseobacter
C520	0	2	0	0	2	2.94577e-06	Skermanella
C521	2	1	1	2	6	8.83731e-06	Loktanella
C522	2	0	0	1	3	4.41865e-06	Loktanella
C523	1	1	0	2	4	5.89154e-06	Loktanella
C524	1	3	2	0	6	8.83731e-06	Roseobacter
C525	0	2	0	1	3	4.41865e-06	Loktanella
C526	0	1	0	0	1	1.47288e-06	Seperate UT
C527	6	2	1	2	11	1.62017e-05	Loktanella
C528	3	3	2	1	9	1.3256e-05	Roseobacter
C529	3	3	0	2	8	1.17831e-05	Roseobacter
C530	0	1	0	0	1	1.47288e-06	Haliea rubra
C531	0	4	2	0	6	8.83731e-06	Loktanella
C532	1	1	0	0	2	2.94577e-06	Roseobacter
C533	0	1	1	0	2	2.94577e-06	pufM UT 2
C534	2	1	1	0	4	5.89154e-06	Roseobacter
C535	0	0	1	2	3	4.41865e-06	Roseobacter
C536	4	1	0	1	6	8.83731e-06	Roseobacter
C537	0	1	0	1	2	2.94577e-06	Loktanella
C538	4	5	1	1	11	1.62017e-05	Roseobacter
C539	1	1	1	1	4	5.89154e-06	Loktanella
C540	3	4	1	0	8	1.17831e-05	Roseobacter
C541	3	0	3	3	9	1.3256e-05	Loktanella
C542	1	0	3	1	5	7.36442e-06	Loktanella
C543	1	5	0	2	8	1.17831e-05	Loktanella
C544	1	1	0	0	2	2.94577e-06	Roseobacter
C545	0	2	1	0	3	4.41865e-06	Loktanella
C546	0	0	4	0	4	5.89154e-06	Haliea rubra
C547	0	1	0	0	1	1.47288e-06	Loktanella
C548	0	0	3	0	3	4.41865e-06	Skermanella
C549	3	1	1	1	6	8.83731e-06	Roseobacter
C550	1	1	0	0	2	2.94577e-06	Loktanella
C551	2	5	1	2	10	1.47288e-05	Roseobacter
C552	1	0	1	0	2	2.94577e-06	Roseobacter
C553	0	1	0	2	3	4.41865e-06	Roseobacter
C554	3	0	0	4	7	1.03102e-05	Roseobacter
C555	0	0	1	0	1	1.47288e-06	pufM UT 5
C556	0	2	0	2	4	5.89154e-06	Roseobacter
C557	3	0	0	0	3	4.41865e-06	Loktanella
C558	1	1	2	1	5	7.36442e-06	Loktanella
C559	2	1	0	2	5	7.36442e-06	Roseobacter
C560	2	1	0	1	4	5.89154e-06	Roseobacter
C561	2	3	0	1	6	8.83731e-06	Roseobacter
C562	1	0	1	3	5	7.36442e-06	Roseobacter
C563	0	2	0	1	3	4.41865e-06	Roseobacter
C564	2	2	3	1	8	1.17831e-05	Roseobacter
C565	0	1	1	1	3	4.41865e-06	Loktanella
C566	2	3	2	1	8	1.17831e-05	Loktanella
C567	0	0	1	0	1	1.47288e-06	Skermanella
C568	3	2	0	0	5	7.36442e-06	Roseobacter
C569	2	1	2	0	5	7.36442e-06	Loktanella
C570	3	0	1	2	6	8.83731e-06	Roseobacter
C571	1	0	1	0	2	2.94577e-06	Loktanella
C572	6	7	2	3	18	2.65119e-05	Roseobacter
C573	0	2	0	0	2	2.94577e-06	Loktanella
C574	1	1	1	0	3	4.41865e-06	Loktanella
C575	3	2	1	1	7	1.03102e-05	Roseobacter
C576	1	0	0	2	3	4.41865e-06	Loktanella
C577	0	1	0	0	1	1.47288e-06	Loktanella
C578	1	4	0	2	7	1.03102e-05	Roseobacter
C579	0	3	0	2	5	7.36442e-06	Roseobacter
C580	0	0	1	0	1	1.47288e-06	Haliea rubra
C581	3	0	0	0	3	4.41865e-06	Loktanella
C582	2	2	0	1	5	7.36442e-06	Roseobacter
C583	1	3	0	0	4	5.89154e-06	Roseobacter
C584	2	1	2	0	5	7.36442e-06	Loktanella
C585	1	4	1	0	6	8.83731e-06	Roseobacter
C586	0	0	1	0	1	1.47288e-06	Skermanella
C587	1	0	0	0	1	1.47288e-06	pufM UT 4
C588	1	0	0	0	1	1.47288e-06	Roseobacter
C589	0	1	2	2	5	7.36442e-06	Roseobacter
C590	0	2	2	0	4	5.89154e-06	Loktanella
C591	0	0	1	0	1	1.47288e-06	Loktanella
C592	1	0	3	2	6	8.83731e-06	Loktanella
C593	1	0	0	1	2	2.94577e-06	Roseobacter
C594	0	1	0	0	1	1.47288e-06	Roseiflexus castenholzii
C595	0	1	0	0	1	1.47288e-06	Loktanella
C596	0	3	2	2	7	1.03102e-05	Roseobacter
C597	3	3	1	1	8	1.17831e-05	Loktanella
C598	1	2	2	0	5	7.36442e-06	Loktanella
C599	3	2	2	1	8	1.17831e-05	Roseobacter
C600	1	0	0	0	1	1.47288e-06	Roseobacter
C601	1	1	0	0	2	2.94577e-06	Roseobacter
C602	3	1	0	0	4	5.89154e-06	Loktanella
C603	0	1	0	0	1	1.47288e-06	Bradyrhizobium sp. S23321
C604	1	4	0	1	6	8.83731e-06	Roseobacter
C605	3	2	2	0	7	1.03102e-05	Loktanella
C606	0	0	2	0	2	2.94577e-06	Skermanella
C607	0	2	0	0	2	2.94577e-06	Roseiflexus castenholzii
C608	0	1	1	1	3	4.41865e-06	Loktanella
C609	0	4	0	1	5	7.36442e-06	Roseobacter
C610	0	2	1	0	3	4.41865e-06	Roseobacter
C611	3	1	3	1	8	1.17831e-05	Loktanella
C612	1	0	0	0	1	1.47288e-06	Salinarimonas rosea
C613	1	1	2	2	6	8.83731e-06	Loktanella
C614	1	1	0	0	2	2.94577e-06	Loktanella
C615	1	2	0	1	4	5.89154e-06	Roseobacter
C616	0	5	0	0	5	7.36442e-06	Bradyrhizobium sp. S23321
C617	2	1	1	0	4	5.89154e-06	Roseobacter
C618	2	0	1	0	3	4.41865e-06	Loktanella
C619	0	0	1	0	1	1.47288e-06	Skermanella
C620	0	0	0	1	1	1.47288e-06	Roseobacter
C621	1	0	1	1	3	4.41865e-06	Loktanella
C622	0	0	1	0	1	1.47288e-06	pufM UT 5
C623	0	2	1	0	3	4.41865e-06	Roseobacter
C624	1	3	0	1	5	7.36442e-06	Loktanella
C625	0	3	0	2	5	7.36442e-06	Roseobacter
C626	0	0	1	0	1	1.47288e-06	Haliea rubra
C627	0	1	0	0	1	1.47288e-06	Haliea rubra
C628	0	0	0	1	1	1.47288e-06	Loktanella
C629	0	2	2	1	5	7.36442e-06	Loktanella
C630	0	3	0	3	6	8.83731e-06	Roseobacter
C631	1	0	0	0	1	1.47288e-06	Seperate UT
C632	0	1	0	0	1	1.47288e-06	Roseiflexus castenholzii
C633	3	1	0	1	5	7.36442e-06	Loktanella
C634	0	1	1	0	2	2.94577e-06	Roseobacter
C635	0	2	1	0	3	4.41865e-06	Roseobacter
C636	1	1	0	0	2	2.94577e-06	Roseobacter
C637	0	0	3	0	3	4.41865e-06	Skermanella
C638	0	1	0	1	2	2.94577e-06	Roseobacter
C639	1	1	2	0	4	5.89154e-06	Loktanella
C640	0	0	1	0	1	1.47288e-06	Skermanella
C641	0	3	0	1	4	5.89154e-06	Roseobacter
C642	1	3	0	2	6	8.83731e-06	Roseobacter
C643	1	0	2	1	4	5.89154e-06	Loktanella
C644	4	4	0	1	9	1.3256e-05	Roseobacter
C645	0	0	3	0	3	4.41865e-06	Skermanella
C646	0	1	4	0	5	7.36442e-06	Loktanella
C647	0	2	0	0	2	2.94577e-06	Roseobacter
C648	1	0	0	1	2	2.94577e-06	Roseobacter
C649	0	1	0	2	3	4.41865e-06	Skermanella
C650	0	1	0	0	1	1.47288e-06	Skermanella
C651	1	3	1	1	6	8.83731e-06	Roseobacter
C652	0	1	1	1	3	4.41865e-06	Loktanella
C653	0	0	1	0	1	1.47288e-06	Loktanella
C654	2	0	1	2	5	7.36442e-06	Roseobacter
C655	1	0	1	0	2	2.94577e-06	Roseobacter
C656	2	1	0	0	3	4.41865e-06	Loktanella
C657	0	2	0	0	2	2.94577e-06	Skermanella
C658	0	0	1	0	1	1.47288e-06	Skermanella
C659	0	2	0	0	2	2.94577e-06	Roseiflexus castenholzii
C660	1	0	0	3	4	5.89154e-06	Loktanella
C661	1	4	2	2	9	1.3256e-05	Roseobacter
C662	1	0	0	0	1	1.47288e-06	Roseobacter
C663	2	1	2	0	5	7.36442e-06	Loktanella
C664	1	1	0	0	2	2.94577e-06	Loktanella
C665	0	2	1	0	3	4.41865e-06	Loktanella
C666	2	1	0	2	5	7.36442e-06	Roseobacter
C667	0	1	0	0	1	1.47288e-06	Methylocystis
C668	2	1	0	1	4	5.89154e-06	Loktanella
C669	1	1	1	0	3	4.41865e-06	Roseobacter
C670	2	0	1	1	4	5.89154e-06	Roseobacter
C671	0	1	0	0	1	1.47288e-06	Bradyrhizobium sp. S23321
C672	0	0	1	0	1	1.47288e-06	Loktanella
C673	0	2	0	0	2	2.94577e-06	Loktanella
C674	3	1	0	2	6	8.83731e-06	Roseobacter
C675	1	0	0	0	1	1.47288e-06	Roseobacter
C676	0	1	0	0	1	1.47288e-06	Rhodovulum sulfidophilum
C677	1	1	2	0	4	5.89154e-06	Loktanella
C678	0	1	0	0	1	1.47288e-06	Roseobacter
C679	1	3	3	1	8	1.17831e-05	Loktanella
C680	0	1	1	0	2	2.94577e-06	Loktanella
C681	0	2	2	0	4	5.89154e-06	Roseobacter
C682	0	1	0	1	2	2.94577e-06	Roseobacter
C683	0	1	1	0	2	2.94577e-06	Sphingomonadales
C684	1	0	0	0	1	1.47288e-06	Roseobacter
C685	1	0	0	1	2	2.94577e-06	Roseobacter
C686	0	1	0	0	1	1.47288e-06	Roseobacter
C687	0	3	0	0	3	4.41865e-06	Seperate UT
C688	1	1	0	3	5	7.36442e-06	Roseobacter
C689	0	1	0	0	1	1.47288e-06	Roseobacter
C690	0	0	1	0	1	1.47288e-06	pufM UT 1
C691	0	0	0	1	1	1.47288e-06	Roseobacter
C692	0	1	0	0	1	1.47288e-06	Loktanella
C693	0	1	0	0	1	1.47288e-06	Loktanella
C694	0	2	0	0	2	2.94577e-06	Roseobacter
C695	0	1	0	0	1	1.47288e-06	Roseiflexus castenholzii
C696	0	2	0	0	2	2.94577e-06	Loktanella
C697	0	0	0	1	1	1.47288e-06	Porphyrobacter cryptus
C698	0	3	0	0	3	4.41865e-06	Roseobacter
C699	0	0	1	0	1	1.47288e-06	Haliea rubra
C700	0	0	1	0	1	1.47288e-06	Belnapia
C701	0	1	0	0	1	1.47288e-06	Roseobacter
C702	1	0	0	0	1	1.47288e-06	Salinarimonas rosea
C703	0	1	0	0	1	1.47288e-06	Loktanella
C704	0	2	3	1	6	8.83731e-06	Loktanella
C705	0	0	0	1	1	1.47288e-06	Skermanella
C706	1	2	0	2	5	7.36442e-06	Roseobacter
C707	0	1	1	0	2	2.94577e-06	Porphyrobacter cryptus
C708	0	1	0	0	1	1.47288e-06	Loktanella
C709	1	1	0	1	3	4.41865e-06	Roseobacter
C710	0	0	1	0	1	1.47288e-06	Loktanella
C711	1	0	2	0	3	4.41865e-06	Loktanella
C712	0	0	1	0	1	1.47288e-06	pufM UT 5
C713	1	1	0	1	3	4.41865e-06	Roseobacter
C714	0	1	0	0	1	1.47288e-06	Roseobacter
C715	1	1	0	1	3	4.41865e-06	Roseobacter
C716	0	1	1	0	2	2.94577e-06	Loktanella
C717	1	0	0	0	1	1.47288e-06	Roseobacter
C718	0	1	0	0	1	1.47288e-06	Skermanella
C719	0	1	0	0	1	1.47288e-06	Loktanella
C720	0	1	0	0	1	1.47288e-06	Loktanella
C721	0	2	0	0	2	2.94577e-06	Roseobacter
C722	0	0	1	2	3	4.41865e-06	Roseobacter
C723	0	0	1	0	1	1.47288e-06	Rhodovulum sulfidophilum
C724	0	0	0	1	1	1.47288e-06	Skermanella
C725	2	1	0	3	6	8.83731e-06	Roseobacter
C726	0	0	0	1	1	1.47288e-06	Skermanella
C727	0	0	1	0	1	1.47288e-06	Loktanella
C728	0	1	0	0	1	1.47288e-06	Roseobacter
C729	0	1	1	1	3	4.41865e-06	Roseobacter
C730	0	0	1	0	1	1.47288e-06	Methylobacterium
C731	0	1	0	0	1	1.47288e-06	Seperate UT
C732	0	2	0	0	2	2.94577e-06	Skermanella
C733	1	0	0	0	1	1.47288e-06	Roseobacter
C734	1	0	0	0	1	1.47288e-06	Roseicitreum antarcticum
C735	0	2	0	0	2	2.94577e-06	Roseobacter
C736	4	1	0	1	6	8.83731e-06	Roseobacter
C737	0	0	1	0	1	1.47288e-06	Loktanella
C738	0	1	0	0	1	1.47288e-06	Roseobacter
C739	0	1	0	0	1	1.47288e-06	Skermanella
C740	0	1	0	0	1	1.47288e-06	pufM UT 1
C741	1	0	0	0	1	1.47288e-06	Loktanella
C742	1	0	0	0	1	1.47288e-06	Loktanella
C743	0	1	0	0	1	1.47288e-06	Roseobacter
C744	2	0	0	2	4	5.89154e-06	Roseobacter
C745	1	0	1	0	2	2.94577e-06	Roseobacter
C746	0	2	1	0	3	4.41865e-06	Roseobacter
C747	0	3	1	2	6	8.83731e-06	Roseobacter
C748	0	1	0	0	1	1.47288e-06	Roseobacter
C749	1	3	0	0	4	5.89154e-06	Roseobacter
C750	0	0	4	0	4	5.89154e-06	Methylobacterium
C751	1	0	0	0	1	1.47288e-06	Roseobacter
C752	0	1	0	0	1	1.47288e-06	Bradyrhizobium sp. S23321
C753	1	1	0	1	3	4.41865e-06	Loktanella
C754	0	1	1	0	2	2.94577e-06	Roseobacter
C755	1	0	1	1	3	4.41865e-06	Loktanella
C756	0	1	0	0	1	1.47288e-06	Roseobacter
C757	0	1	0	0	1	1.47288e-06	Loktanella
C758	2	0	0	2	4	5.89154e-06	Roseobacter
C759	0	1	0	0	1	1.47288e-06	Roseobacter
C760	0	1	0	0	1	1.47288e-06	Roseobacter
C761	0	0	1	0	1	1.47288e-06	Roseobacter
C762	1	1	2	0	4	5.89154e-06	Loktanella
C763	0	0	0	1	1	1.47288e-06	Roseobacter
C764	0	1	2	1	4	5.89154e-06	Roseobacter
C765	0	1	0	0	1	1.47288e-06	Bradyrhizobium sp. S23321
C766	0	0	4	0	4	5.89154e-06	Skermanella
C767	1	0	0	1	2	2.94577e-06	Loktanella
C768	0	1	0	0	1	1.47288e-06	Roseobacter
C769	0	0	1	0	1	1.47288e-06	Belnapia
C770	1	1	0	0	2	2.94577e-06	Roseobacter
C771	0	0	0	1	1	1.47288e-06	Loktanella
C772	0	1	0	0	1	1.47288e-06	Bradyrhizobium sp. S23321
C773	1	0	0	0	1	1.47288e-06	Loktanella
C774	2	1	0	1	4	5.89154e-06	Loktanella
C775	0	0	1	0	1	1.47288e-06	Haliea rubra
C776	0	1	0	0	1	1.47288e-06	Loktanella
C777	0	1	0	0	1	1.47288e-06	Sphingomonadales
C778	4	0	0	0	4	5.89154e-06	Roseobacter
C779	0	0	3	0	3	4.41865e-06	Skermanella
C780	0	0	1	0	1	1.47288e-06	Skermanella
C781	2	0	0	0	2	2.94577e-06	Roseicitreum antarcticum
C782	2	2	0	1	5	7.36442e-06	Roseobacter
C783	1	0	0	0	1	1.47288e-06	Roseobacter
C784	0	1	0	0	1	1.47288e-06	Loktanella
C785	0	0	1	0	1	1.47288e-06	Loktanella
C786	0	1	0	0	1	1.47288e-06	Bradyrhizobium sp. S23321
C787	0	2	0	0	2	2.94577e-06	Roseobacter
C788	1	3	1	1	6	8.83731e-06	Roseobacter
C789	0	0	1	0	1	1.47288e-06	pufM UT 5
C790	1	0	0	0	1	1.47288e-06	Roseobacter
C791	1	0	0	0	1	1.47288e-06	Roseobacter
C792	0	1	0	0	1	1.47288e-06	Roseobacter
C793	0	0	1	0	1	1.47288e-06	Haliea rubra
C794	1	0	0	0	1	1.47288e-06	Loktanella
C795	0	0	1	1	2	2.94577e-06	Loktanella
C796	0	1	0	0	1	1.47288e-06	pufM UT 3
C797	0	1	1	0	2	2.94577e-06	Loktanella
C798	1	0	0	0	1	1.47288e-06	Roseobacter
C799	0	0	1	0	1	1.47288e-06	Skermanella
C800	2	0	0	0	2	2.94577e-06	Ideonella
C801	1	1	1	0	3	4.41865e-06	Loktanella
C802	0	1	0	0	1	1.47288e-06	pufM UT 3
C803	0	0	0	1	1	1.47288e-06	Porphyrobacter cryptus
C804	0	0	1	0	1	1.47288e-06	Loktanella
C805	0	0	1	0	1	1.47288e-06	Roseobacter
C806	1	1	0	0	2	2.94577e-06	Roseobacter
C807	2	0	0	0	2	2.94577e-06	Roseobacter
C808	0	0	0	1	1	1.47288e-06	Skermanella
C809	0	1	0	1	2	2.94577e-06	Roseobacter
C810	0	0	1	0	1	1.47288e-06	Loktanella
C811	1	0	1	1	3	4.41865e-06	Loktanella
C812	0	1	0	1	2	2.94577e-06	Roseobacter
C813	0	0	0	1	1	1.47288e-06	Roseobacter
C814	0	0	0	1	1	1.47288e-06	Loktanella
C815	0	1	0	1	2	2.94577e-06	Loktanella
C816	0	2	0	0	2	2.94577e-06	Roseobacter
C817	0	1	0	0	1	1.47288e-06	Roseobacter
C818	1	1	0	0	2	2.94577e-06	Roseobacter
C819	1	0	0	0	1	1.47288e-06	Loktanella
C820	1	1	0	0	2	2.94577e-06	Roseobacter
C821	1	1	0	1	3	4.41865e-06	Roseobacter
C822	1	2	0	0	3	4.41865e-06	Roseobacter
C823	0	0	0	2	2	2.94577e-06	Skermanella
C824	1	1	0	0	2	2.94577e-06	Loktanella
C825	0	0	1	0	1	1.47288e-06	Skermanella
C826	0	1	0	0	1	1.47288e-06	Roseobacter
C827	0	0	1	0	1	1.47288e-06	Loktanella
C828	1	0	0	0	1	1.47288e-06	Roseobacter
C829	0	1	0	0	1	1.47288e-06	Roseobacter
C830	0	0	1	0	1	1.47288e-06	Loktanella
C831	0	1	1	0	2	2.94577e-06	Roseobacter
C832	0	0	1	0	1	1.47288e-06	Skermanella
C833	0	1	0	0	1	1.47288e-06	Loktanella
C834	0	0	1	0	1	1.47288e-06	Loktanella
C835	0	0	0	1	1	1.47288e-06	Loktanella
C836	1	0	0	0	1	1.47288e-06	Loktanella
C837	0	0	1	0	1	1.47288e-06	Haliea rubra
C838	0	1	0	0	1	1.47288e-06	Roseobacter
C839	1	0	0	0	1	1.47288e-06	Loktanella
C840	0	1	0	0	1	1.47288e-06	Loktanella
C841	0	0	1	0	1	1.47288e-06	pufM UT 5
C842	0	0	1	0	1	1.47288e-06	Roseobacter
C843	0	1	0	0	1	1.47288e-06	pufM UT 3
C844	0	0	2	0	2	2.94577e-06	Loktanella
C845	0	1	0	0	1	1.47288e-06	Bradyrhizobium sp. S23321
C846	1	0	0	0	1	1.47288e-06	Roseobacter
C847	0	1	0	0	1	1.47288e-06	Loktanella
C848	1	0	0	0	1	1.47288e-06	Roseobacter
C849	2	0	0	0	2	2.94577e-06	Roseobacter
C850	1	0	0	0	1	1.47288e-06	Roseobacter
C851	0	1	0	0	1	1.47288e-06	Porphyrobacter cryptus
C852	1	0	0	0	1	1.47288e-06	Loktanella
C853	0	0	1	0	1	1.47288e-06	Skermanella
C854	1	0	0	0	1	1.47288e-06	Loktanella
C855	0	1	0	1	2	2.94577e-06	Loktanella
C856	0	1	0	0	1	1.47288e-06	Roseobacter
C857	1	0	0	0	1	1.47288e-06	Loktanella
C858	1	0	1	0	2	2.94577e-06	Roseobacter
C859	0	1	0	0	1	1.47288e-06	Roseobacter
C860	1	1	0	0	2	2.94577e-06	Roseobacter
C861	1	0	0	0	1	1.47288e-06	Roseobacter
C862	0	0	0	1	1	1.47288e-06	Loktanella
C863	1	0	0	1	2	2.94577e-06	Roseobacter
C864	0	0	1	0	1	1.47288e-06	Roseobacter
C865	0	0	1	0	1	1.47288e-06	Haliea rubra
C866	0	1	0	0	1	1.47288e-06	Bradyrhizobium sp. S23321
C867	0	1	0	0	1	1.47288e-06	Loktanella
C868	0	0	0	1	1	1.47288e-06	Skermanella
C869	0	0	0	2	2	2.94577e-06	Roseobacter
C870	0	0	1	0	1	1.47288e-06	Loktanella
C871	0	0	0	1	1	1.47288e-06	Loktanella
C872	0	0	1	0	1	1.47288e-06	Loktanella
C873	0	1	0	0	1	1.47288e-06	Roseobacter
C874	0	1	0	0	1	1.47288e-06	Loktanella
C875	0	1	0	0	1	1.47288e-06	Loktanella
C876	0	1	0	0	1	1.47288e-06	Roseobacter
C877	0	0	0	1	1	1.47288e-06	Roseobacter
C878	0	1	0	0	1	1.47288e-06	Roseobacter
C879	0	0	1	0	1	1.47288e-06	Haliea rubra
C880	1	0	0	0	1	1.47288e-06	Hyphomicrobium
C881	0	0	0	1	1	1.47288e-06	Roseobacter
C882	0	1	0	0	1	1.47288e-06	Loktanella
C883	0	1	0	0	1	1.47288e-06	Bradyrhizobium sp. S23321
C884	0	1	0	0	1	1.47288e-06	Roseobacter
C885	0	1	0	0	1	1.47288e-06	Loktanella
C886	0	0	0	1	1	1.47288e-06	Roseobacter
C887	1	0	0	0	1	1.47288e-06	Loktanella
C888	1	0	0	0	1	1.47288e-06	Roseobacter
C889	0	0	0	1	1	1.47288e-06	Roseobacter
C890	0	0	1	0	1	1.47288e-06	Loktanella
C891	1	0	0	0	1	1.47288e-06	Roseobacter
C892	0	0	1	0	1	1.47288e-06	pufM UT 1
C893	0	0	1	0	1	1.47288e-06	Haliea rubra
C894	0	0	1	0	1	1.47288e-06	pufM UT 1
C895	0	1	0	0	1	1.47288e-06	Roseobacter
C896	819	947	216	592	2574	0.0037912	Roseobacter
C897	93	125	96	61	375	0.000552332	Loktanella
C898	0	2	0	1	3	4.41865e-06	Roseobacter
C899	15	13	2	7	37	5.44967e-05	Roseobacter
C900	0	1	0	1	2	2.94577e-06	Roseobacter
C901	2	0	24	1	27	3.97679e-05	Skermanella
C902	5	2	2	1	10	1.47288e-05	Loktanella
C903	0	1	12	1	14	2.06204e-05	Skermanella
C904	0	1	0	1	2	2.94577e-06	Skermanella
C905	0	2	0	0	2	2.94577e-06	pufM UT 2
C906	0	0	2	0	2	2.94577e-06	Loktanella
C907	1	0	13	0	14	2.06204e-05	pufM UT 5
C908	3	9	1	6	19	2.79848e-05	Roseobacter
C909	4	3	1	4	12	1.76746e-05	Roseobacter
C910	1	2	0	1	4	5.89154e-06	Roseobacter
C911	0	1	0	0	1	1.47288e-06	Roseobacter
C912	0	1	0	0	1	1.47288e-06	Loktanella
C913	1	0	0	0	1	1.47288e-06	Roseobacter
C914	0	8	0	0	8	1.17831e-05	Bradyrhizobium sp. S23321
C915	0	0	6	0	6	8.83731e-06	Haliea rubra
C916	0	1	0	0	1	1.47288e-06	Loktanella
C917	0	0	1	0	1	1.47288e-06	Haliea rubra
C918	0	2	0	0	2	2.94577e-06	pufM UT 3
C919	0	0	0	2	2	2.94577e-06	Seperate UT
C920	0	0	0	1	1	1.47288e-06	Roseobacter
C921	1	0	0	0	1	1.47288e-06	Salinarimonas rosea
C922	0	1	0	0	1	1.47288e-06	Roseiflexus castenholzii
C923	0	0	1	0	1	1.47288e-06	Roseobacter
C924	1	0	0	0	1	1.47288e-06	pufM UT 4

## Sheet: ChlL_BchL
OLU	Number of sequences				Total no. of sequences	Percentage of sequences	Visual cluster/Neighbour
	KP2	KP15	KP43	KP53
C0	5	16	8914	13024	21959	0.183264	Trebouxiophyceae
C1	1218	14746	29	41	16034	0.133815	Cyanobacteria (Oscillatoriales)
C10	3655	19	1	0	3675	0.0306705	Cyanobacteria (Oscillatoriales)
C100	1	2	0	0	3	2.50371e-05	Xanthophyceae
C101	12	2	0	1	15	0.000125186	Cyanobacteria (Chroococcales)
C102	0	0	0	1	1	8.34571e-06	Trebouxiophyceae
C103	1	0	0	0	1	8.34571e-06	Cyanobacteria (Chroococcales)
C104	0	0	1	1	2	1.66914e-05	Trebouxiophyceae
C105	1	0	0	0	1	8.34571e-06	BchL UT 2
C106	2	3	416	1454	1875	0.0156482	Trebouxiophyceae
C107	0	6	1	0	7	5.842e-05	Separate UT
C108	23	3	0	4	30	0.000250371	Cyanobacteria (Chroococcales)
C109	4	0	0	0	4	3.33829e-05	Sphingomonadales
C11	0	0	45	120	165	0.00137704	Trebouxiophyceae
C110	289	1	0	0	290	0.00242026	Cyanobacteria (Oscillatoriales)
C111	0	0	2	0	2	1.66914e-05	BchL UT 5
C112	0	0	1	1	2	1.66914e-05	Trebouxiophyceae
C113	0	1	0	0	1	8.34571e-06	BchL UT 1
C114	7	2	0	1	10	8.34571e-05	Cyanobacteria (Chroococcales)
C115	0	0	1	0	1	8.34571e-06	Separate UT
C116	0	0	5	0	5	4.17286e-05	BchL UT 3
C117	0	0	1	0	1	8.34571e-06	Burkholderiales
C118	0	3	0	0	3	2.50371e-05	Kouleothrix aurantiaca
C119	0	0	4	0	4	3.33829e-05	BchL UT 4
C12	34	33	0	1	68	0.000567508	Cyanobacteria (Oscillatoriales)
C120	20	87	1	0	108	0.000901337	Cyanobacteria (Chroococcales)
C121	0	2	0	0	2	1.66914e-05	BchL UT 1
C122	7	0	0	0	7	5.842e-05	Belnapia
C123	12	11	0	6	29	0.000242026	Cyanobacteria (Chroococcales)
C124	0	0	0	2	2	1.66914e-05	Trebouxiophyceae
C125	7	29	0	1	37	0.000308791	Cyanobacteria (Chroococcales)
C126	142	4	0	0	146	0.00121847	Cyanobacteria (Oscillatoriales)
C127	0	1	0	0	1	8.34571e-06	Sphingomonas
C128	0	9	0	0	9	7.51114e-05	Cyanobacteria (Oscillatoriales)
C129	297	1	0	0	298	0.00248702	Cyanobacteria (Oscillatoriales)
C13	56472	280	1	1	56754	0.473653	Cyanobacteria (Chroococcales)
C130	0	0	3	0	3	2.50371e-05	Methylobacterium
C131	0	0	1	0	1	8.34571e-06	BchL UT 3
C132	1	0	0	0	1	8.34571e-06	Cyanobacteria (Oscillatoriales)
C133	6	22	0	3	31	0.000258717	Cyanobacteria (Chroococcales)
C134	3	15	0	2	20	0.000166914	Cyanobacteria (Chroococcales)
C135	14	6	0	0	20	0.000166914	Cyanobacteria (Chroococcales)
C136	0	1	0	0	1	8.34571e-06	Rhodovulum sulfidophilum
C137	2	0	0	0	2	1.66914e-05	Cyanobacteria (Chroococcales)
C138	270	3	0	0	273	0.00227838	Cyanobacteria (Oscillatoriales)
C139	0	2	0	0	2	1.66914e-05	Cyanobacteria (Chroococcales)
C14	0	0	18	38	56	0.00046736	Trebouxiophyceae
C140	2	1	0	0	3	2.50371e-05	Cyanobacteria (Oscillatoriales)
C141	22	1	0	0	23	0.000191951	Cyanobacteria (Oscillatoriales)
C142	0	0	1	0	1	8.34571e-06	Burkholderiales
C143	10	27	1	0	38	0.000317137	Cyanobacteria (Oscillatoriales)
C144	0	0	0	1	1	8.34571e-06	Trebouxiophyceae
C145	0	1	0	0	1	8.34571e-06	Cyanobacteria (Oscillatoriales)
C146	18	0	0	0	18	0.000150223	Cyanobacteria (Oscillatoriales)
C147	145	1	0	0	146	0.00121847	Cyanobacteria
C148	6	39	0	0	45	0.000375557	Cyanobacteria
C149	8	10	0	1	19	0.000158569	Cyanobacteria (Chroococcales)
C15	502	3	0	2	507	0.00423128	Cyanobacteria
C150	0	1	0	0	1	8.34571e-06	Cyanobacteria
C151	7	27	0	0	34	0.000283754	Cyanobacteria
C152	0	1	0	0	1	8.34571e-06	Cyanobacteria
C153	0	0	0	1	1	8.34571e-06	Chlorophyceae
C154	1	0	0	0	1	8.34571e-06	Aquincola tertiaricarbonis
C155	6	0	0	0	6	5.00743e-05	Cyanobacteria
C156	4	5	1	0	10	8.34571e-05	Cyanobacteria (Chroococcales)
C157	32	0	0	0	32	0.000267063	Cyanobacteria (Oscillatoriales)
C158	0	1	0	0	1	8.34571e-06	Cyanobacteria (Oscillatoriales)
C159	0	0	1	0	1	8.34571e-06	BchL UT 3
C16	0	0	357	26	383	0.00319641	BchL UT 5
C160	1	0	0	0	1	8.34571e-06	Cyanobacteria (Oscillatoriales)
C161	0	0	0	2	2	1.66914e-05	Trebouxiophyceae
C162	0	0	1	2	3	2.50371e-05	Trebouxiophyceae
C163	0	0	0	1	1	8.34571e-06	Trebouxiophyceae
C164	5	16	0	0	21	0.00017526	Cyanobacteria (Oscillatoriales)
C165	0	2	0	0	2	1.66914e-05	Cyanobacteria
C166	1	6	0	0	7	5.842e-05	Cyanobacteria (Oscillatoriales)
C167	1	0	3	0	4	3.33829e-05	BchL UT 2
C168	7	27	0	0	34	0.000283754	Cyanobacteria
C169	1	1	0	0	2	1.66914e-05	Cyanobacteria
C17	497	1	0	0	498	0.00415616	Cyanobacteria
C170	6	0	0	0	6	5.00743e-05	Cyanobacteria (Oscillatoriales)
C171	0	0	1	0	1	8.34571e-06	BchL UT 5
C172	0	0	1	0	1	8.34571e-06	BchL UT 5
C173	0	0	2	0	2	1.66914e-05	Sphingomonadales
C174	0	0	1	2	3	2.50371e-05	Trebouxiophyceae
C175	20	0	0	0	20	0.000166914	Cyanobacteria (Oscillatoriales)
C176	67	0	0	0	67	0.000559163	Cyanobacteria (Oscillatoriales)
C177	0	0	3	0	3	2.50371e-05	BchL UT 4
C178	0	0	0	1	1	8.34571e-06	Trebouxiophyceae
C179	2	6	0	0	8	6.67657e-05	Cyanobacteria (Oscillatoriales)
C18	0	0	1	0	1	8.34571e-06	BchL UT 5
C180	7	0	0	0	7	5.842e-05	Cyanobacteria (Oscillatoriales)
C181	2	2	0	0	4	3.33829e-05	Cyanobacteria (Oscillatoriales)
C182	3	16	0	0	19	0.000158569	Cyanobacteria (Oscillatoriales)
C183	0	2	0	0	2	1.66914e-05	Cyanobacteria
C184	0	6	0	0	6	5.00743e-05	Cyanobacteria
C185	107	0	0	0	107	0.000892991	Cyanobacteria
C186	2	6	0	1	9	7.51114e-05	Cyanobacteria (Chroococcales)
C187	0	0	1	0	1	8.34571e-06	BchL UT 4
C188	1	0	0	0	1	8.34571e-06	Cyanobacteria (Oscillatoriales)
C189	164	2	0	0	166	0.00138539	Cyanobacteria (Oscillatoriales)
C19	4	0	0	0	4	3.33829e-05	Phormidesmis priestleyi Ana
C190	0	3	1	0	4	3.33829e-05	Cyanobacteria
C191	0	0	1	0	1	8.34571e-06	BchL UT 5
C192	0	0	1	0	1	8.34571e-06	BchL UT 4
C193	1	0	0	0	1	8.34571e-06	Cyanobacteria (Oscillatoriales)
C194	1	0	0	0	1	8.34571e-06	Burkholderiales
C195	0	1	0	0	1	8.34571e-06	Kouleothrix aurantiaca
C196	1	0	0	0	1	8.34571e-06	Cyanobacteria
C197	0	0	1	0	1	8.34571e-06	BchL UT 3
C198	0	0	1	0	1	8.34571e-06	Cyanobacteria (Chroococcales)
C199	0	1	0	0	1	8.34571e-06	Cyanobacteria
C2	0	0	67	107	174	0.00145215	Trebouxiophyceae
C20	36	4	0	0	40	0.000333829	Sphingomonadales
C200	0	0	4	0	4	3.33829e-05	BchL UT 5
C201	0	0	0	3	3	2.50371e-05	Trebouxiophyceae
C202	1	0	0	0	1	8.34571e-06	Cyanobacteria (Oscillatoriales)
C203	1	2	0	1	4	3.33829e-05	Cyanobacteria
C204	0	1	0	0	1	8.34571e-06	Bradyrhizobium sp. S23321
C205	0	0	0	1	1	8.34571e-06	Cyanobacteria
C206	0	0	0	1	1	8.34571e-06	Trebouxiophyceae
C21	181	4	0	0	185	0.00154396	Phormidesmis priestleyi Ana
C22	40	20	0	1	61	0.000509088	Cyanobacteria (Oscillatoriales)
C23	73	12	0	1	86	0.000717731	Cyanobacteria (Oscillatoriales)
C24	605	2	0	0	607	0.00506585	Cyanobacteria (Oscillatoriales)
C25	3	0	0	0	3	2.50371e-05	Phormidesmis priestleyi Ana
C26	0	0	1	0	1	8.34571e-06	Trebouxiophyceae
C27	137	45	0	4	186	0.0015523	Cyanobacteria
C28	38	24	0	2	64	0.000534126	Cyanobacteria (Oscillatoriales)
C29	3	0	0	0	3	2.50371e-05	Phormidesmis priestleyi Ana
C3	459	121	0	1	581	0.00484886	Cyanobacteria (Oscillatoriales)
C30	128	26	2	3	159	0.00132697	Cyanobacteria
C31	0	135	0	0	135	0.00112667	Bradyrhizobium sp. S23321
C32	0	0	23	57	80	0.000667657	Trebouxiophyceae
C33	24	26	0	2	52	0.000433977	Cyanobacteria
C34	0	0	1	0	1	8.34571e-06	BchL UT 5
C35	0	0	92	0	92	0.000767806	BchL UT 3
C36	0	0	9	4	13	0.000108494	Trebouxiophyceae
C37	0	9	0	0	9	7.51114e-05	Bradyrhizobium sp. S23321
C38	2	6	0	0	8	6.67657e-05	Sphingomonas
C39	358	3	0	0	361	0.0030128	Cyanobacteria (Chroococcales)
C4	412	56	0	6	474	0.00395587	Cyanobacteria (Oscillatoriales)
C40	0	2	3	4	9	7.51114e-05	Methylobacterium
C41	49	10	0	1	60	0.000500743	Cyanobacteria
C42	644	171	9	17	841	0.00701874	Cyanobacteria
C43	1	0	0	0	1	8.34571e-06	Belnapia
C44	74	1	0	0	75	0.000625928	Phormidesmis priestleyi Ana
C45	0	0	40	2	42	0.00035052	BchL UT 5
C46	0	0	18	30	48	0.000400594	Trebouxiophyceae
C47	0	0	3	12	15	0.000125186	Trebouxiophyceae
C48	147	8	8	3	166	0.00138539	Cyanobacteria (Chroococcales)
C49	621	4	0	0	625	0.00521607	Cyanobacteria (Oscillatoriales)
C5	281	1359	0	0	1640	0.013687	Cyanobacteria
C50	6	6	0	0	12	0.000100149	Cyanobacteria
C51	162	0	0	0	162	0.00135201	Cyanobacteria (Oscillatoriales)
C52	4	0	88	1	93	0.000776151	Burkholderiales
C53	0	0	5	8	13	0.000108494	Trebouxiophyceae
C54	0	0	1	2	3	2.50371e-05	Trebouxiophyceae
C55	1209	134	2	212	1557	0.0129943	Cyanobacteria
C56	17	43	0	0	60	0.000500743	Cyanobacteria
C57	1	0	4	22	27	0.000225334	Mesorhizobium
C58	502	4	0	0	506	0.00422293	Cyanobacteria (Oscillatoriales)
C59	0	0	7	0	7	5.842e-05	Burkholderiales
C6	0	1	2	3	6	5.00743e-05	Trebouxiophyceae
C60	0	0	4	25	29	0.000242026	Trebouxiophyceae
C61	0	0	11	17	28	0.00023368	Trebouxiophyceae
C62	1	0	2	0	3	2.50371e-05	BchL UT 2
C63	0	94	0	0	94	0.000784497	Cyanobacteria (Oscillatoriales)
C64	499	3	0	0	502	0.00418955	Cyanobacteria (Oscillatoriales)
C65	0	2	0	0	2	1.66914e-05	Cyanobacteria (Oscillatoriales)
C66	0	0	1	0	1	8.34571e-06	Trebouxiophyceae
C67	0	0	4	7	11	9.18028e-05	Trebouxiophyceae
C68	0	1	0	0	1	8.34571e-06	Sphingomonas
C69	4	0	0	0	4	3.33829e-05	Cyanobacteria (Oscillatoriales)
C7	0	1	1048	2	1051	0.00877134	BchL UT 4
C70	5	4	0	0	9	7.51114e-05	Cyanobacteria
C71	0	0	9	0	9	7.51114e-05	Separate UT
C72	3	2	64	0	69	0.000575854	BchL UT 2
C73	30	0	0	0	30	0.000250371	Cyanobacteria
C74	287	5	0	0	292	0.00243695	Cyanobacteria (Oscillatoriales)
C75	267	3	0	0	270	0.00225334	Cyanobacteria (Oscillatoriales)
C76	0	0	4	10	14	0.00011684	Trebouxiophyceae
C77	9	58	0	0	67	0.000559163	Cyanobacteria (Oscillatoriales)
C78	13	85	0	0	98	0.00081788	Cyanobacteria
C79	11	36	0	0	47	0.000392249	Cyanobacteria
C8	419	574	11	151	1155	0.0096393	Cyanobacteria (Chroococcales)
C80	0	1	12	0	13	0.000108494	Sphingomonadales
C81	8	1	0	0	9	7.51114e-05	Cyanobacteria (Chroococcales)
C82	468	6	0	0	474	0.00395587	Cyanobacteria (Oscillatoriales)
C83	0	1	0	0	1	8.34571e-06	Bradyrhizobium sp. S23321
C84	417	0	0	0	417	0.00348016	Cyanobacteria
C85	6	2	0	0	8	6.67657e-05	Cyanobacteria
C86	1	8	0	0	9	7.51114e-05	Cyanobacteria (Oscillatoriales)
C87	0	0	6	0	6	5.00743e-05	BchL UT 4
C88	0	0	1	0	1	8.34571e-06	BchL UT 5
C89	1	3	0	0	4	3.33829e-05	Cyanobacteria (Oscillatoriales)
C9	0	2	317	882	1201	0.0100232	Trebouxiophyceae
C90	9	105	0	0	114	0.000951411	Cyanobacteria
C91	9	0	2	0	11	9.18028e-05	Aquincola tertiaricarbonis
C92	22	11	0	7	40	0.000333829	Cyanobacteria (Oscillatoriales)
C93	31	18	0	7	56	0.00046736	Cyanobacteria
C94	0	0	3	0	3	2.50371e-05	BchL UT 5
C95	0	40	0	0	40	0.000333829	Cyanobacteria (Oscillatoriales)
C96	2	0	0	0	2	1.66914e-05	Cyanobacteria (Oscillatoriales)
C97	0	0	2	0	2	1.66914e-05	BchL UT 3
C98	0	1	0	0	1	8.34571e-06	Cyanobacteria (Oscillatoriales)
C99	0	4	0	0	4	3.33829e-05	Kouleothrix aurantiaca

## Sheet: BchX
OXU	Number of sequences				Total no. of sequences	Percentage of sequences	Visual cluster/Neighbour
	KP2	KP15	KP43	KP53
C0	0	1	0	0	1	0.00020202	Separate (Kouleothrix aurantiaca)
C1	4	277	0	2	283	0.0571717	Bradyrhizobium sp. S23321
C2	0	22	160	0	182	0.0367677	BchX UT 1
C3	0	5	3776	283	4064	0.82101	BchX UT 1
C4	24	0	0	0	24	0.00484848	Separate UT
C5	0	2	30	5	37	0.00747475	Belnapia
C6	0	0	7	0	7	0.00141414	BchX UT 1
C7	21	7	0	0	28	0.00565657	Novosphingobium acidiphilum
C8	1	1	0	0	2	0.00040404	Bradyrhizobium
C9	0	3	13	0	16	0.00323232	BchX UT 1
C10	0	0	42	0	42	0.00848485	Methylobacterium
C11	0	0	3	0	3	0.000606061	BchX UT 1
C12	0	1	1	0	2	0.00040404	Bradyrhizobium sp. S23321
C13	0	0	7	2	9	0.00181818	BchX UT 1
C14	0	1	11	10	22	0.00444444	BchX UT 2
C15	0	0	10	0	10	0.0020202	Methyloversatilis
C16	0	0	2	0	2	0.00040404	BchX UT 1
C17	0	0	3	0	3	0.000606061	Separate UT
C18	1	0	0	0	1	0.00020202	Novosphingobium acidiphilum
C19	0	1	0	0	1	0.00020202	Methyloversatilis
C20	0	0	14	0	14	0.00282828	BchX UT 2
C21	0	0	1	0	1	0.00020202	BchX UT 1
C22	0	0	1	0	1	0.00020202	BchX UT 1
C23	0	0	2	0	2	0.00040404	Separate (Citromicrobium)
C24	0	2	0	0	2	0.00040404	Methyloversatilis
C25	0	0	7	1	8	0.00161616	BchX UT 1
C26	0	0	1	0	1	0.00020202	BchX UT 1
C27	0	1	0	0	1	0.00020202	Methylocella silvestris
C28	0	1	5	0	6	0.00121212	BchX UT 1
C29	1	0	0	0	1	0.00020202	Separate (Roseobacter denitrificans)
C30	0	1	0	0	1	0.00020202	Thiorhodospira sibirica
C31	0	0	1	0	1	0.00020202	BchX UT 1
C32	0	0	122	7	129	0.0260606	BchX UT 1
C33	0	2	4	0	6	0.00121212	BchX UT 1
C34	0	15	0	0	15	0.0030303	Bradyrhizobium sp. S23321
C35	0	1	5	1	7	0.00141414	BchX UT 1
C36	0	0	2	0	2	0.00040404	Belnapia
C37	0	0	1	0	1	0.00020202	BchX UT 1
C38	0	0	1	0	1	0.00020202	BchX UT 1
C39	1	0	0	0	1	0.00020202	Novosphingobium acidiphilum
C40	0	0	1	0	1	0.00020202	BchX UT 1
C41	0	0	1	0	1	0.00020202	BchX UT 1
C42	0	1	0	0	1	0.00020202	Methyloversatilis
C43	0	0	5	0	5	0.0010101	BchX UT 1
C44	0	0	1	0	1	0.00020202	BchX UT 2
C45	0	0	1	0	1	0.00020202	BchX UT 1
